# Supplementary material for: Analysis of Nonlinear Gene Expression Progression Reveals Extensive Pathway and Age-Specific Transitions in Aging Human Brains
Source: PLoS One. 2013 Oct 3;8(10):e74578. doi: 10.1371/journal.pone.0074578 (PMC3789733; doi:10.1371/journal.pone.0074578)
Supplement: Table S1 — Functional annotation analysis for three brain regions is done using NIAID DAVID online tool ( http://david.abcc.ncifcrf.gov/tools.jsp ). We only listed Gene Ontology terms and KEGG pathways that have significant p-values (p-value≤0.001) and shared by at least two groups. The terms have similar function were grouped together and have enrichment score greater than 3 (See Method section). (XLSX) [file pone.0074578.s001.xlsx]

## Sheet: summary
				BA10						BA47						BA9
				Y		M		O		Y		M		O		Y		M		O
Category	ID	Description	Cluster	Dn	Up	Dn	Up	Dn	Up	Dn	Up	Dn	Up	Dn	Up	Dn	Up	Dn	Up	Dn	Up
CC	GO:0044456	synapse part	1	*		*						*						*		*
CC	GO:0045202	synapse	1	*		*						*				*		*		*
CC	GO:0043005	neuron projection	1	*		*						*				*		*		*
KEGG	hsa04720	Long-term potentiation	1	*		*												*
CC	GO:0009898	internal side of plasma membrane	1			*
MF	GO:0032555	purine ribonucleotide binding	1	*		*						*						*		*
MF	GO:0032553	ribonucleotide binding	1	*		*						*						*		*
BP	GO:0007268	synaptic transmission	1	*		*						*				*		*		*
BP	GO:0007267	cell-cell signaling	1			*												*		*
MF	GO:0017076	purine nucleotide binding	1	*		*						*						*		*
MF	GO:0003924	GTPase activity	1	*		*						*						*		*
KEGG	hsa04010	MAPK signaling pathway	1			*												*		*
BP	GO:0019226	transmission of nerve impulse	1	*		*						*				*		*		*
KEGG	hsa04012	ErbB signaling pathway	1	*		*
BP	GO:0050877	neurological system process	1			*												*		*
MF	GO:0000166	nucleotide binding	1	*		*						*						*
CC	GO:0005829	cytosol	1			*						*								*
BP	GO:0031334	positive regulation of protein complex assembly	1			*
BP	GO:0007242	intracellular signaling cascade	1	*		*												*		*
CC	GO:0030424	axon	1			*												*
CC	GO:0030425	dendrite	1	*		*						*						*
MF	GO:0004674	protein serine/threonine kinase activity	1	*		*												*		*
MF	GO:0051219	phosphoprotein binding	1			*
BP	GO:0031644	regulation of neurological system process	1	*		*												*
BP	GO:0031114	regulation of microtubule depolymerization	1			*
BP	GO:0007026	negative regulation of microtubule depolymerization	1			*
KEGG	hsa04722	Neurotrophin signaling pathway	1	*		*												*		*
BP	GO:0007610	behavior	1			*												*
BP	GO:0050804	regulation of synaptic transmission	1	*		*										*		*		*
BP	GO:0051969	regulation of transmission of nerve impulse	1	*		*										*		*		*
CC	GO:0045211	postsynaptic membrane	1			*						*						*
BP	GO:0031111	negative regulation of microtubule polymerization or depolymerization	1			*
MF	GO:0016408	C-acyltransferase activity	2				*
KEGG	hsa00071	Fatty acid metabolism	2				*
BP	GO:0010033	response to organic substance	2				*
CC	GO:0005741	mitochondrial outer membrane	2				*
CC	GO:0005739	mitochondrion	3					*		*				*
CC	GO:0044429	mitochondrial part	3					*		*				*
BP	GO:0006412	translation	3					*		*				*
KEGG	hsa00190	Oxidative phosphorylation	3					*		*				*
BP	GO:0006119	oxidative phosphorylation	3					*		*				*
CC	GO:0044455	mitochondrial membrane part	3					*		*				*
KEGG	hsa05012	Parkinson's disease	3					*		*				*
CC	GO:0005759	mitochondrial matrix	3					*		*				*
CC	GO:0031980	mitochondrial lumen	3					*		*				*
CC	GO:0030529	ribonucleoprotein complex	3					*		*				*
CC	GO:0070469	respiratory chain	3					*		*				*
KEGG	hsa05016	Huntington's disease	3					*		*				*
CC	GO:0005746	mitochondrial respiratory chain	3					*		*				*
BP	GO:0006399	tRNA metabolic process	3					*		*				*
BP	GO:0006091	generation of precursor metabolites and energy	3					*		*				*
BP	GO:0022900	electron transport chain	3					*		*				*
BP	GO:0034660	ncRNA metabolic process	3					*		*				*
BP	GO:0043039	tRNA aminoacylation	3					*		*				*
BP	GO:0043038	amino acid activation	3					*		*				*
BP	GO:0006418	tRNA aminoacylation for protein translation	3					*		*				*
CC	GO:0031966	mitochondrial membrane	3					*		*				*
CC	GO:0031090	organelle membrane	3					*		*		*		*
CC	GO:0005740	mitochondrial envelope	3					*		*				*
CC	GO:0005743	mitochondrial inner membrane	3					*		*				*
KEGG	hsa04540	Gap junction	4	*
MF	GO:0005525	GTP binding	4	*
BP	GO:0048167	regulation of synaptic plasticity	4	*												*		*		*
MF	GO:0019001	guanyl nucleotide binding	4	*
MF	GO:0032561	guanyl ribonucleotide binding	4	*
BP	GO:0016192	vesicle-mediated transport	4	*								*						*		*
MF	GO:0032559	adenyl ribonucleotide binding	4	*								*						*
BP	GO:0008104	protein localization	4	*								*						*		*
KEGG	hsa04114	Oocyte meiosis	4	*								*								*
KEGG	hsa04912	GnRH signaling pathway	4	*
MF	GO:0005524	ATP binding	4	*								*						*
KEGG	hsa04020	Calcium signaling pathway	4	*
BP	GO:0007264	small GTPase mediated signal transduction	4	*								*						*		*
BP	GO:0015031	protein transport	4	*								*				*		*		*
MF	GO:0042625	ATPase activity, coupled to transmembrane movement of ions	4	*
BP	GO:0006796	phosphate metabolic process	4	*								*						*
BP	GO:0006793	phosphorus metabolic process	4	*								*						*
MF	GO:0030554	adenyl nucleotide binding	4	*								*						*
BP	GO:0045184	establishment of protein localization	4	*								*				*		*		*
MF	GO:0001883	purine nucleoside binding	4	*								*						*
CC	GO:0043025	cell soma	4	*
BP	GO:0048168	regulation of neuronal synaptic plasticity	4	*														*
MF	GO:0001882	nucleoside binding	4	*								*						*
CC	GO:0042995	cell projection	4	*														*
CC	GO:0001726	ruffle	5		*
CC	GO:0031252	cell leading edge	5		*
CC	GO:0015629	actin cytoskeleton	5		*
CC	GO:0030139	endocytic vesicle	5		*
BP	GO:0019941	modification-dependent protein catabolic process	6									*
BP	GO:0043632	modification-dependent macromolecule catabolic process	6									*
BP	GO:0051603	proteolysis involved in cellular protein catabolic process	6									*
BP	GO:0044257	cellular protein catabolic process	6									*
BP	GO:0030163	protein catabolic process	6									*
BP	GO:0046907	intracellular transport	6									*						*		*	*
CC	GO:0012505	endomembrane system	6									*						*		*
BP	GO:0006511	ubiquitin-dependent protein catabolic process	6									*
BP	GO:0044265	cellular macromolecule catabolic process	6									*
BP	GO:0009057	macromolecule catabolic process	6									*
CC	GO:0030427	site of polarized growth	6									*						*		*
CC	GO:0005794	Golgi apparatus	6									*						*
BP	GO:0006886	intracellular protein transport	6									*						*		*	*
KEGG	hsa04120	Ubiquitin mediated proteolysis	6									*
CC	GO:0030426	growth cone	6									*						*		*
BP	GO:0070727	cellular macromolecule localization	6									*						*		*	*
BP	GO:0034613	cellular protein localization	6									*						*		*	*
MF	GO:0019787	small conjugating protein ligase activity	6									*						*
CC	GO:0005783	endoplasmic reticulum	6									*
MF	GO:0016881	acid-amino acid ligase activity	6									*						*
MF	GO:0004842	ubiquitin-protein ligase activity	6									*
BP	GO:0043161	proteasomal ubiquitin-dependent protein catabolic process	6									*
BP	GO:0010498	proteasomal protein catabolic process	6									*
BP	GO:0006508	proteolysis	6									*
MF	GO:0022836	gated channel activity	6									*						*		*
MF	GO:0016917	GABA receptor activity	6									*
MF	GO:0008565	protein transporter activity	6									*								*
BP	GO:0006512	ubiquitin cycle	6									*
CC	GO:0044431	Golgi apparatus part	6									*						*
CC	GO:0014069	postsynaptic density	6									*
BP	GO:0016310	phosphorylation	6									*						*
MF	GO:0016879	ligase activity, forming carbon-nitrogen bonds	6									*
MF	GO:0004890	GABA-A receptor activity	6									*
KEGG	hsa04310	Wnt signaling pathway	6									*
MF	GO:0022834	ligand-gated channel activity	6									*
MF	GO:0015276	ligand-gated ion channel activity	6									*
BP	GO:0007611	learning or memory	6									*						*		*
BP	GO:0070647	protein modification by small protein conjugation or removal	6									*
BP	GO:0006397	mRNA processing	6									*
MF	GO:0016247	channel regulator activity	6									*						*		*
BP	GO:0006468	protein amino acid phosphorylation	6									*						*
CC	GO:0005624	membrane fraction	6									*						*
BP	GO:0031398	positive regulation of protein ubiquitination	6									*
MF	GO:0005230	extracellular ligand-gated ion channel activity	6									*
BP	GO:0016071	mRNA metabolic process	6									*
BP	GO:0051437	positive regulation of ubiquitin-protein ligase activity during mitotic cell cycle	6									*
KEGG	hsa04520	Adherens junction	6									*
BP	GO:0032446	protein modification by small protein conjugation	6									*
CC	GO:0005626	insoluble fraction	6									*						*
MF	GO:0005198	structural molecule activity	7										*						*
KEGG	hsa03010	Ribosome	7										*						*
BP	GO:0030330	DNA damage response, signal transduction by p53 class mediator	7										*						*
MF	GO:0046870	cadmium ion binding	7										*						*
BP	GO:0006414	translational elongation	7										*						*
BP	GO:0006357	regulation of transcription from RNA polymerase II promoter	8												*
MF	GO:0030528	transcription regulator activity	8												*
MF	GO:0008134	transcription factor binding	8												*
BP	GO:0051252	regulation of RNA metabolic process	8												*
BP	GO:0006355	regulation of transcription, DNA-dependent	8												*
BP	GO:0045893	positive regulation of transcription, DNA-dependent	8												*
CC	GO:0044459	plasma membrane part	8												*	*		*
MF	GO:0003712	transcription cofactor activity	8												*
BP	GO:0051254	positive regulation of RNA metabolic process	8												*
BP	GO:0045935	positive regulation of nucleobase, nucleoside, nucleotide and nucleic acid metabolic process	8												*
BP	GO:0006366	transcription from RNA polymerase II promoter	8												*
BP	GO:0045941	positive regulation of transcription	8												*
CC	GO:0008021	synaptic vesicle	9															*
MF	GO:0022832	voltage-gated channel activity	9															*		*
MF	GO:0005244	voltage-gated ion channel activity	9															*		*
MF	GO:0022843	voltage-gated cation channel activity	9															*
CC	GO:0019717	synaptosome	9															*		*
KEGG	hsa04666	Fc gamma R-mediated phagocytosis	9															*
CC	GO:0000267	cell fraction	9															*
BP	GO:0048666	neuron development	9															*
CC	GO:0005886	plasma membrane	9															*
MF	GO:0004672	protein kinase activity	9															*		*
BP	GO:0010975	regulation of neuron projection development	9															*
CC	GO:0031982	vesicle	9															*
CC	GO:0030136	clathrin-coated vesicle	9															*
BP	GO:0006812	cation transport	9															*
BP	GO:0045664	regulation of neuron differentiation	9															*
BP	GO:0022604	regulation of cell morphogenesis	9															*
CC	GO:0031410	cytoplasmic vesicle	9															*
BP	GO:0031175	neuron projection development	9															*
MF	GO:0005216	ion channel activity	9															*
BP	GO:0030182	neuron differentiation	9															*
BP	GO:0015672	monovalent inorganic cation transport	9															*
BP	GO:0042596	fear response	9															*
BP	GO:0007612	learning	9															*
BP	GO:0006811	ion transport	9															*
BP	GO:0010769	regulation of cell morphogenesis involved in differentiation	9															*
MF	GO:0022838	substrate specific channel activity	9															*
BP	GO:0001505	regulation of neurotransmitter levels	9															*
MF	GO:0022803	passive transmembrane transporter activity	9															*
MF	GO:0015267	channel activity	9															*
BP	GO:0031344	regulation of cell projection organization	9															*
MF	GO:0046873	metal ion transmembrane transporter activity	9															*
BP	GO:0030001	metal ion transport	9															*
BP	GO:0048169	regulation of long-term neuronal synaptic plasticity	9															*
CC	GO:0031988	membrane-bounded vesicle	9															*
CC	GO:0030135	coated vesicle	9															*
CC	GO:0016023	cytoplasmic membrane-bounded vesicle	9															*
BP	GO:0048812	neuron projection morphogenesis	9															*
BP	GO:0007409	axonogenesis	9															*
BP	GO:0007269	neurotransmitter secretion	9															*
BP	GO:0030030	cell projection organization	9															*
KEGG	hsa04142	Lysosome	9															*
MF	GO:0005261	cation channel activity	9															*
BP	GO:0044057	regulation of system process	9															*
KEGG	hsa05130	Pathogenic Escherichia coli infection	9															*
CC	GO:0005773	vacuole	9															*
BP	GO:0006836	neurotransmitter transport	9															*
BP	GO:0048667	cell morphogenesis involved in neuron differentiation	9															*
MF	GO:0031420	alkali metal ion binding	9															*
BP	GO:0050905	neuromuscular process	9															*
BP	GO:0007005	mitochondrion organization	10																	*
BP	GO:0006605	protein targeting	10																	*
BP	GO:0017038	protein import	10																	*
BP	GO:0033365	protein localization in organelle	10																	*
MF	GO:0005246	calcium channel regulator activity	10																	*
BP	GO:0007006	mitochondrial membrane organization	10																	*
BP	GO:0006839	mitochondrial transport	10																	*
KEGG	hsa04144	Endocytosis	10																	*
CC	GO:0005768	endosome	10																	*
BP	GO:0070507	regulation of microtubule cytoskeleton organization	11																		*
BP	GO:0006396	RNA processing	11																		*
MF	GO:0003723	RNA binding	11																		*
BP	GO:0032886	regulation of microtubule-based process	11																		*
BP	GO:0031110	regulation of microtubule polymerization or depolymerization	11																		*
BP	GO:0006891	intra-Golgi vesicle-mediated transport	11																		*
BP	GO:0008380	RNA splicing	11																		*
KEGG	hsa04110	Cell cycle	11																		*
BP	GO:0006816	calcium ion transport	12													*
MF	GO:0008092	cytoskeletal protein binding	12													*
BP	GO:0015674	di-, tri-valent inorganic cation transport	12													*
BP	GO:0002449	lymphocyte mediated immunity	12													*
BP	GO:0016568	chromatin modification	13														*
BP	GO:0006325	chromatin organization	13														*
MF	GO:0016887	ATPase activity	13														*
MF	GO:0042623	ATPase activity, coupled	13														*
